# Supplementary material for: Hyperforin ameliorates neuroinflammation and white matter lesions by regulating microglial VEGFR2 /SRC pathway in vascular cognitive impairment mice
Source: CNS Neurosci Ther. 2024 Mar 11;30(3):e14666. doi: 10.1111/cns.14666 (PMC10927933; doi:10.1111/cns.14666)
Supplement: Supplementary file 1 — Data S1 [file CNS-30-e14666-s001.zip]

Archive with 3 entries (3 files):
- Supplementary File.docx
- the original image of the uncropped gelblot_1.pdf
- the original image of the uncropped gelblot_2.pdf
